# Supplementary material for: Mathematical Methods for Measuring the Visually Enhanced Vestibulo–Ocular Reflex and Preliminary Results from Healthy Subjects and Patient Groups
Source: Front Neurol. 2018 Feb 12;9:69. doi: 10.3389/fneur.2018.00069 (PMC5816338; doi:10.3389/fneur.2018.00069)
Supplement: Supplementary file 1 [file data_sheet_1.ZIP]

Archive with 79 entries (74 files):
- RESULTS/
- RESULTS/PARTICIPANTS_TEST/
- RESULTS/PARTICIPANTS_TEST/01_README.txt
- __MACOSX/
- __MACOSX/RESULTS/
- __MACOSX/RESULTS/PARTICIPANTS_TEST/
- __MACOSX/RESULTS/PARTICIPANTS_TEST/._01_README.txt
- RESULTS/PARTICIPANTS_TEST/A1.png
- __MACOSX/RESULTS/PARTICIPANTS_TEST/._A1.png
- RESULTS/PARTICIPANTS_TEST/A2.png
- __MACOSX/RESULTS/PARTICIPANTS_TEST/._A2.png
- RESULTS/PARTICIPANTS_TEST/A3.png
- __MACOSX/RESULTS/PARTICIPANTS_TEST/._A3.png
- RESULTS/PARTICIPANTS_TEST/A4.png
- __MACOSX/RESULTS/PARTICIPANTS_TEST/._A4.png
- RESULTS/PARTICIPANTS_TEST/A5.png
- __MACOSX/RESULTS/PARTICIPANTS_TEST/._A5.png
- RESULTS/PARTICIPANTS_TEST/A6.png
- __MACOSX/RESULTS/PARTICIPANTS_TEST/._A6.png
- RESULTS/PARTICIPANTS_TEST/A7.png
- __MACOSX/RESULTS/PARTICIPANTS_TEST/._A7.png
- RESULTS/PARTICIPANTS_TEST/A8.png
- __MACOSX/RESULTS/PARTICIPANTS_TEST/._A8.png
- RESULTS/PARTICIPANTS_TEST/B1.png
- __MACOSX/RESULTS/PARTICIPANTS_TEST/._B1.png
- RESULTS/PARTICIPANTS_TEST/B10.png
- __MACOSX/RESULTS/PARTICIPANTS_TEST/._B10.png
- RESULTS/PARTICIPANTS_TEST/B11.png
- __MACOSX/RESULTS/PARTICIPANTS_TEST/._B11.png
- RESULTS/PARTICIPANTS_TEST/B12.png
- __MACOSX/RESULTS/PARTICIPANTS_TEST/._B12.png
- RESULTS/PARTICIPANTS_TEST/B2.png
- __MACOSX/RESULTS/PARTICIPANTS_TEST/._B2.png
- RESULTS/PARTICIPANTS_TEST/B3.png
- __MACOSX/RESULTS/PARTICIPANTS_TEST/._B3.png
- RESULTS/PARTICIPANTS_TEST/B4.png
- __MACOSX/RESULTS/PARTICIPANTS_TEST/._B4.png
- RESULTS/PARTICIPANTS_TEST/B5.png
- __MACOSX/RESULTS/PARTICIPANTS_TEST/._B5.png
- RESULTS/PARTICIPANTS_TEST/B6.png
- __MACOSX/RESULTS/PARTICIPANTS_TEST/._B6.png
- RESULTS/PARTICIPANTS_TEST/B7.png
- __MACOSX/RESULTS/PARTICIPANTS_TEST/._B7.png
- RESULTS/PARTICIPANTS_TEST/B8.png
- __MACOSX/RESULTS/PARTICIPANTS_TEST/._B8.png
- RESULTS/PARTICIPANTS_TEST/B9.png
- __MACOSX/RESULTS/PARTICIPANTS_TEST/._B9.png
- RESULTS/PARTICIPANTS_TEST/C1.png
- __MACOSX/RESULTS/PARTICIPANTS_TEST/._C1.png
- RESULTS/PARTICIPANTS_TEST/C2.png
- __MACOSX/RESULTS/PARTICIPANTS_TEST/._C2.png
- RESULTS/PARTICIPANTS_TEST/C3.png
- __MACOSX/RESULTS/PARTICIPANTS_TEST/._C3.png
- RESULTS/PARTICIPANTS_TEST/C4.png
- __MACOSX/RESULTS/PARTICIPANTS_TEST/._C4.png
- RESULTS/PARTICIPANTS_TEST/C5.png
- __MACOSX/RESULTS/PARTICIPANTS_TEST/._C5.png
- RESULTS/PARTICIPANTS_TEST/E1.png
- __MACOSX/RESULTS/PARTICIPANTS_TEST/._E1.png
- RESULTS/PARTICIPANTS_TEST/E10.png
- __MACOSX/RESULTS/PARTICIPANTS_TEST/._E10.png
- RESULTS/PARTICIPANTS_TEST/E2.png
- __MACOSX/RESULTS/PARTICIPANTS_TEST/._E2.png
- RESULTS/PARTICIPANTS_TEST/E3.png
- __MACOSX/RESULTS/PARTICIPANTS_TEST/._E3.png
- RESULTS/PARTICIPANTS_TEST/E4.png
- __MACOSX/RESULTS/PARTICIPANTS_TEST/._E4.png
- RESULTS/PARTICIPANTS_TEST/E5.png
- __MACOSX/RESULTS/PARTICIPANTS_TEST/._E5.png
- RESULTS/PARTICIPANTS_TEST/E6.png
- __MACOSX/RESULTS/PARTICIPANTS_TEST/._E6.png
- RESULTS/PARTICIPANTS_TEST/E7.png
- __MACOSX/RESULTS/PARTICIPANTS_TEST/._E7.png
- RESULTS/PARTICIPANTS_TEST/E8.png
- __MACOSX/RESULTS/PARTICIPANTS_TEST/._E8.png
- RESULTS/PARTICIPANTS_TEST/E9.png
- __MACOSX/RESULTS/PARTICIPANTS_TEST/._E9.png
- RESULTS/VVOR_Data.xlsx
- __MACOSX/RESULTS/._VVOR_Data.xlsx
