# Supplementary material for: Mathematical Methods for Measuring the Visually Enhanced Vestibulo–Ocular Reflex and Preliminary Results from Healthy Subjects and Patient Groups
Source: Front Neurol. 2018 Feb 12;9:69. doi: 10.3389/fneur.2018.00069 (PMC5816338; doi:10.3389/fneur.2018.00069)
Supplement: Supplementary file 1 [file data_sheet_1.ZIP › RESULTS/PARTICIPANTS_TEST/01_README.txt]

Original data obtained with VVOR analysis developed methodology.

Each participant matches with one .png file, files are named with participants reference name.

Please note that data should be a little different to the data registered on "VVOR_Data" table, this is because the time ranges selected for the analysis could vary.

A = Unilateral vestibular group 
B = Bilateral vestibular group
C = CANVAS group
E = Normal group

Thank you for your interest in our research. The authors. 
