# Supplementary material for: Mathematical Methods for Measuring the Visually Enhanced Vestibulo–Ocular Reflex and Preliminary Results from Healthy Subjects and Patient Groups
Source: Front Neurol. 2018 Feb 12;9:69. doi: 10.3389/fneur.2018.00069 (PMC5816338; doi:10.3389/fneur.2018.00069)
Supplement: Supplementary file 1 [file data_sheet_1.ZIP › RESULTS/VVOR_Data.xlsx]

## Sheet: Hoja1
Reference	Group	Gender	Age	vHIT Right Gain	vHIT Left Gain	VVOR AUC + Gain	VVOR AUC - Gain	VVOR Slope + Gain	VVOR Slope - Gain	Peak velocity Gain +	Peak velocity Gain -	Max Head Velocity	Max Eye Velocity	Saccades per cycle	Head rotation Frequency
B1	Bilateral	Female	67	0.55	0.04	0.9	0.9	0.87	0.92	0.82	0.9	-108	-98	2.41	0.88
B2	Bilateral	Male	82	0.61	0.64	0.98	0.93	0.99	0.95	1.02	0.85	48	48	2	0.56
B3	Bilateral	Female	84	0.47	0.34	0.99	0.89	0.98	0.92	0.82	0.72	68	56	3.24	0.98
B4	Bilateral	Male	81	0.69	0.42	0.75	0.91	0.74	0.91	0.74	0.8	-90	-72	2.53	0.94
B5	Bilateral	Female	89	0.55	0.58	0.86	0.78	0.85	0.77	0.82	0.78	120	99	2.6	1.31
B6	Bilateral	Male	70	0.18	0.07	0.73	0.56	0.72	0.56	0.59	0.47	87	51	2.97	0.92
B7	Bilateral	Male	82	0.49	0.13	0.625	0.7	0.61	0.7	0.54	0.6	-92	-55	2.14	1.22
B8	Bilateral	Male	58	0.58	0.27	0.93	0.93	0.94	0.93	0.83	0.83	94	79	3.94	0.93
B9	Bilateral	Male	91	0.7	0.53	0.62	0.74	0.59	0.73	0.54	0.73	-148	-108	0.9	2.3
B10	Bilateral	Male	71	0.15	0.07	0.78	0.69	0.83	0.73	0.97	0.91	39	38	7.3	0.5
B11	Bilateral	Female	82	0.51	0.5	0.98	0.93	0.99	0.95	0.94	0.9	85	80	4.2	0.61
B12	Bilateral	Female	79	0.62	0.67	0.97	0.94	0.99	0.95	0.95	0.92	87	83	1.84	0.85
C1	CANVAS	Male	86	0.63	0.48	0.5	0.57	0.49	0.58	0.45	0.56	-180	-101	1.3	2.01
C2	CANVAS	Male	72	0.3	0.49	0.53	0.39	0.48	0.4	0.43	0.39	78	34	7	0.73
C3	CANVAS	Female	78	0.62	0.63	0.55	0.49	0.53	0.49	0.5	0.5	-116	-58	2.23	0.94
C4	CANVAS	Female	54	0.22	0.38	0.44	0.32	0.42	0.31	0.58	0.65	49	28	3.4	1.6
C5	CANVAS	Male	62	-0.09	-0.07	0.26	0.26	0.25	0.27	0.26	0.29	-111	-32	4.29	1.47
E1	Normal	Male	50	1	0.94	1.08	1.05	1.06	1.06	0.98	1.04	116	115	0	1.92
E2	Normal	Male	24	1	0.95	1.03	1.02	1.01	1.02	0.99	1.83	104	103	0	1.32
E3	Normal	Female	48	0.95	0.87	0.99	0.98	0.98	0.98	0.99	0.8	-109	-104	0	1.32
E4	Normal	Female	31	0.91	0.91	0.99	0.97	0.99	0.98	0.82	1.06	120	100	0	1.99
E5	Normal	Female	56	1.02	0.94	0.99	1.1	0.98	1.02	1	1.4	89	90	0	1.14
E6	Normal	Male	36	0.96	0.88	1	0.95	0.99	0.96	0.99	0.93	110	109	0	1.48
E7	Normal	Female	73	1.21	1.01	0.94	0.93	0.94	0.93	0.88	0.95	103	92	0	1.31
E8	Normal	Female	69	0.96	0.94	0.98	0.98	0.98	0.98	0.97	0.96	-111	-107	0	1.44
E9	Normal	Male	23	0.99	0.85	1.03	1.02	1.01	1.02	0.99	0.96	104	103	0	1.34
E10	Normal	Female	76	1.14	1.09	1.04	1.02	1.02	1.03	0.93	0.95	147	137	0	2.01
A1	Unilateral	Male	70	0.51	0.71	0.71	0.55	0.71	0.51	0.73	0.47	195	144	1.8	1.77
A2	Unilateral	Female	30	0.95	0.31	0.84	0.96	0.77	0.96	0.75	0.91	-137	-126	1.39	1.83
A3	Unilateral	Male	64	0.7	0.36	0.69	0.77	0.66	0.75	0.67	0.74	138	93	2.81	1.58
A4	Unilateral	Female	64	0.54	0.85	0.77	0.54	0.79	0.49	0.73	0.57	112	82	2.88	1.78
A5	Unilateral	Male	43	0.46	0.71	0.76	0.49	0.74	0.46	0.5	0.39	136	68	1.43	1.93
A6	Unilateral	Female	45	0.66	0.88	1.1	1	1.09	0.99	0.98	1.08	138	136	1.28	1.65
A7	Unilateral	Male	45	0.88	0.38	0.81	0.94	0.76	0.97	0.67	0.65	155	104	1.81	1.92
A8	Unilateral	Female	47	0.36	0.67	0.81	0.65	0.79	0.65	0.75	0.86	94	71	3.6	1.63
