# Supplementary material for: Mathematical Methods for Measuring the Visually Enhanced Vestibulo–Ocular Reflex and Preliminary Results from Healthy Subjects and Patient Groups
Source: Front Neurol. 2018 Feb 12;9:69. doi: 10.3389/fneur.2018.00069 (PMC5816338; doi:10.3389/fneur.2018.00069)
Supplement: Supplementary file 2 [file data_sheet_2.ZIP]

Archive with 22 entries (19 files):
- VVOR-master/
- VVOR-master/LICENSE.MD
- __MACOSX/
- __MACOSX/VVOR-master/
- __MACOSX/VVOR-master/._LICENSE.MD
- VVOR-master/fourier.m
- __MACOSX/VVOR-master/._fourier.m
- VVOR-master/read.m
- __MACOSX/VVOR-master/._read.m
- VVOR-master/README.md
- __MACOSX/VVOR-master/._README.md
- VVOR-master/isOctave.m
- __MACOSX/VVOR-master/._isOctave.m
- VVOR-master/saccades.m
- __MACOSX/VVOR-master/._saccades.m
- VVOR-master/vvor.m
- __MACOSX/VVOR-master/._vvor.m
- VVOR-master/analize.m
- __MACOSX/VVOR-master/._analize.m
- VVOR-master/example_data.csv
- __MACOSX/VVOR-master/._example_data.csv
- __MACOSX/._VVOR-master
