# Supplementary material for: Mathematical Methods for Measuring the Visually Enhanced Vestibulo–Ocular Reflex and Preliminary Results from Healthy Subjects and Patient Groups
Source: Front Neurol. 2018 Feb 12;9:69. doi: 10.3389/fneur.2018.00069 (PMC5816338; doi:10.3389/fneur.2018.00069)
Supplement: Supplementary file 2 [file data_sheet_2.ZIP › VVOR-master/fourier.m]

function [f,P1] = fourier(data)
Fs = 250;                     % Sampling frequency
[L,~] = size(data);           % Length of signal
X = data;                     % Data
Y = fft(X);
P2 = abs(Y/L);
P1 = P2(1:fix(L/2)+1);
P1(2:end-1) = 2*P1(2:end-1);
f = Fs*(0:(L/2))/L;
