# Supplementary material for: Mathematical Methods for Measuring the Visually Enhanced Vestibulo–Ocular Reflex and Preliminary Results from Healthy Subjects and Patient Groups
Source: Front Neurol. 2018 Feb 12;9:69. doi: 10.3389/fneur.2018.00069 (PMC5816338; doi:10.3389/fneur.2018.00069)
Supplement: Supplementary file 2 [file data_sheet_2.ZIP › VVOR-master/isOctave.m]

%%
%% Return: true if the environment is Octave.
%%
function retval = isOctave
  persistent cacheval;  % speeds up repeated calls

  if isempty (cacheval)
    cacheval = (exist ('OCTAVE_VERSION', 'builtin') > 0);
  end

  retval = cacheval;
end
