# Supplementary material for: Mathematical Methods for Measuring the Visually Enhanced Vestibulo–Ocular Reflex and Preliminary Results from Healthy Subjects and Patient Groups
Source: Front Neurol. 2018 Feb 12;9:69. doi: 10.3389/fneur.2018.00069 (PMC5816338; doi:10.3389/fneur.2018.00069)
Supplement: Supplementary file 2 [file data_sheet_2.ZIP › VVOR-master/example_data.csv]

EXAMPLE DATA: ACUTE VESTIBULAR NEURITIS (48H)
(C) 2017 Jorge Rey	Nicolas Perez	Angel Batuecas	Eusebi Matino y Gabiel Trinidad
*** DO NOT MODIFY UNDER THIS LINE ***
Fecha de la prueba;13/02/2017 11:00:28
Tipo de Prueba;RVVO — Horizontal
Calibración Δ:;20	4;;
Tiempo transcurrido (s);0;0	0528929;0	0569586;0	0610292;0	0650949;0	0691655;0	0732313;0	0773019;0	0813676;0	0854382;0	0895088;0	0935746;0	0976452;0	1017109;0	1057815;0	1098466;0	1139172;0	1179829;0	1220536;0	1261193;0	1301899;0	1342605;0	1383262;0	1423969;0	1464632;0	1505332;0	1545989;0	1586702;0	1627359;0	1668065;0	1708722;0	1749422;0	1790128;0	1830785;0	1871492;0	1912149;0	1952855;0	1993512;0	2034218;0	2074876;0	2115582;0	2156239;0	2196945;0	2237651;0	2278309;0	2319015;0	2359672;0	2441029;0	2481735;0	2563099;0
Datos del ojo;2	78144734082941;-3	28873887521497;-0	57592908961146;1	35864791024341;-16	9872121600976;-0	160604588127278;25	0158531715854;-5	7161693569554;-9	16732491716088;-0	483444899593177;-1	76684979060249;-5	18939269841612;9	80376871299593;-7	15244403272308;-18	8342671227117;9	42102822329338;19	977597413207;-17	9952616100814;-7	69720585451084;-0	887958826812696;26	1056235796193;-24	2747913125361;16	8444399711742;-10	7978026557263;-0	141413896796116;3	13887615976283;2	56965146581667;-21	262871780477;27	5203457904234;-14	3770053562176;4	87927131015709;-1	30932308756115;-4	01195441952851;7	90521884096784;3	11683593902212;-10	8211535486293;9	39359217559388;3	57012053021943;-16	3250087391349;4	07518990688227;12	1253970765616;-8	9056777456944;6	51266268906636;0	293007444630344;0	209109714837563;11	0322239835821;3	33664517171317;12	0616632535384;-15	7768988416671;5
Datos de la cabeza;-2	4169921875;-2	4169921875;-2	55126953125;-2	55126953125;-2	9541015625;-3	155517578125;-3	35693359375;-3	558349609375;-3	62548828125;-3	759765625;-3	89404296875;-4	0283203125;-4	095458984375;-4	095458984375;-4	229736328125;-4	095458984375;-4	095458984375;-3	961181640625;-3	89404296875;-3	826904296875;-3	759765625;-3	558349609375;-3	4912109375;-3	08837890625;-3	021240234375;-2	618408203125;-2	618408203125;-2	4169921875;-2	349853515625;-2	081298828125;-1	947021484375;-1	678466796875;-1	544189453125;-1	275634765625;-1	275634765625;-1	141357421875;-1	007080078125;-0	93994140625;-0	8056640625;-0	738525390625;-0	604248046875;-0	67138671875;-0	67138671875;-0	738525390625;-0	8056640625;-1	007080078125;-1	007080078125;-1	20849609375;-1	275634765625;-1
[truncated: 5,000 more columns]
